# Supplementary material for: Hormone Receptor Expression Variations in Normal Breast Tissue: Preliminary Results of a Prospective Observational Study
Source: J Pers Med. 2021 May 8;11(5):387. doi: 10.3390/jpm11050387 (PMC8150273; doi:10.3390/jpm11050387)
Supplement: Supplementary file 1 [file jpm-11-00387-s001.zip]

Archive with 1 entries (1 files):
- jpm-1167522-supplementary.pdf
